# Supplementary material for: Management of Subsequent Pregnancy After Perinatal Death: Results from the UNSURENESS Study
Source: J Clin Med. 2025 Aug 14;14(16):5748. doi: 10.3390/jcm14165748 (PMC12386835; doi:10.3390/jcm14165748)
Supplement: Supplementary file 1 [file jcm-14-05748-s001.zip]

Archive with 2 entries (2 files):
- jcm-3776205 Supplementary S1 - AI assisted qualitative analysis.pdf
- jcm-3776205 Supplementary S2 survey.pdf
